# Supplementary material for: Identification of Genetic Variation between Obligate Plant Pathogens Pseudoperonospora cubensis and P. humuli Using RNA Sequencing and Genotyping-By-Sequencing
Source: PLoS One. 2015 Nov 23;10(11):e0143665. doi: 10.1371/journal.pone.0143665 (PMC4658093; doi:10.1371/journal.pone.0143665)
Supplement: S1 Scripts — Scripts are written in Python and MATLAB and saved in zip file format. (ZIP) [file pone.0143665.s003.zip]

Archive with 26 entries (23 files):
- S1 Scripts/
- S1 Scripts/pca_scripts/
- S1 Scripts/pca_scripts/S1 Scripts.calculate_correlation_coeff.m
- S1 Scripts/pca_scripts/S1 Scripts.correlation_coeff_vs_SNPs.m
- S1 Scripts/pca_scripts/S1 Scripts.create_gene_matrix.m
- S1 Scripts/pca_scripts/S1 Scripts.example_data/
- S1 Scripts/pca_scripts/S1 Scripts.example_data/rna.con.snps.2015.4.14_17.23.txt
- S1 Scripts/pca_scripts/S1 Scripts.example_data/rna.pca.snps.2015.4.14_17.23.txt
- S1 Scripts/pca_scripts/S1 Scripts.example_data/rna.results.2015.4.14_17.23.txt
- S1 Scripts/pca_scripts/S1 Scripts.example_data/rna.seq.ccodes.txt
- S1 Scripts/pca_scripts/S1 Scripts.example_data/rna.seq.mat
- S1 Scripts/pca_scripts/S1 Scripts.example_data/rna.seq.txt
- S1 Scripts/pca_scripts/S1 Scripts.fill_missing_elements.m
- S1 Scripts/pca_scripts/S1 Scripts.get_conserved_snps.m
- S1 Scripts/pca_scripts/S1 Scripts.get_correlated_SNP_data.m
- S1 Scripts/pca_scripts/S1 Scripts.get_number_of_PCs.m
- S1 Scripts/pca_scripts/S1 Scripts.kmedoids.m
- S1 Scripts/pca_scripts/S1 Scripts.load_color_codes.m
- S1 Scripts/pca_scripts/S1 Scripts.make_time_stamp.m
- S1 Scripts/pca_scripts/S1 Scripts.open_vcf_baseV2.py
- S1 Scripts/pca_scripts/S1 Scripts.plot_pca_results.m
- S1 Scripts/pca_scripts/S1 Scripts.plot_pca_results_with_sample_labels.m
- S1 Scripts/pca_scripts/S1 Scripts.print_exception.py
- S1 Scripts/pca_scripts/S1 Scripts.readme.txt
- S1 Scripts/pca_scripts/S1 Scripts.run_example.m
- S1 Scripts/pca_scripts/S1 Scripts.score_SNPs.m
