# Supplementary material for: Identification of Genetic Variation between Obligate Plant Pathogens Pseudoperonospora cubensis and P. humuli Using RNA Sequencing and Genotyping-By-Sequencing
Source: PLoS One. 2015 Nov 23;10(11):e0143665. doi: 10.1371/journal.pone.0143665 (PMC4658093; doi:10.1371/journal.pone.0143665)
Supplement: S1 Scripts — Scripts are written in Python and MATLAB and saved in zip file format. (ZIP) [file pone.0143665.s003.zip › S1 Scripts/pca_scripts/S1 Scripts.calculate_correlation_coeff.m]

function [dr, r] = calculate_correlation_coeff(score,true_cluster_numbers)

% Calcualtes the Pearson Correlation Coefficient between the true grouping
% indicator vector and the resulting group indicator vector from k-means

plot_kmeans_results = 0;

k = length(unique(true_cluster_numbers));
%kmeans_cluster_numbers = kmedoids(score(:,1:2),k)%'Replicates',20);

kmeans_cluster_numbers = run_kmetroids(score(:,1:2),20);%,'Replicates',20);

if length(kmeans_cluster_numbers)~=length(true_cluster_numbers);
    error('length of cluster indices computed with k-means must equal number of samples')
end

sizeC = size(kmeans_cluster_numbers);
sizeTC = size(true_cluster_numbers);

if sizeC(1)==sizeTC(2) && sizeC(2)==sizeTC(1)
    true_cluster_numbers = true_cluster_numbers';
else
    error('length of true cluster numbers vector was different from cluster numbers reported from k-means(score).')
end

if k==2
    if plot_kmeans_results==1
        figure
        c1inds = true_cluster_numbers == 1;
        c2inds = true_cluster_numbers == 2;
        subplot(1,2,1)
        plot(score(c1inds,1),score(c1inds,2),'b*',score(c2inds,1),score(c2inds,2),'r*')
        size(score)
        
        km1inds = kmeans_cluster_numbers == 1;
        km2inds = kmeans_cluster_numbers == 2;
        subplot(1,2,2)
        plot(score(km1inds,1),score(km1inds,2),'b*',score(km2inds,1),score(km2inds,2),'r*')
        
    end
    
    true_cluster_numbers = fix_2_cluster_numbers(true_cluster_numbers);
    kmeans_cluster_numbers = fix_2_cluster_numbers(kmeans_cluster_numbers);
    
    v1 = true_cluster_numbers;
    v2 = kmeans_cluster_numbers;
    nv2 = double(~v2);
    
    dv1 = v1 - mean(v1);
    dv2 = v2 - mean(v2);
    
    r  = max([dot(v1,v2)/norm(v1)/norm(v2)  dot(v1,nv2)/norm(v1)/norm(nv2)]);
    dr = dot(dv1,dv2)/norm(dv1)/norm(dv2);
    
else 
    error('poopsicle')
end

end

function fixed_cluster_numbers = fix_2_cluster_numbers(cluster_numbers)
fixed_cluster_numbers = cluster_numbers;
first_number = cluster_numbers(1);
fixed_cluster_numbers(cluster_numbers==first_number)=1;
fixed_cluster_numbers(cluster_numbers~=first_number)=0;
end

function label = run_kmetroids(data,N)

data = data';

[label,energy] = kmedoids(data,2);

for ii=2:N
    
    [new_label,new_energy] = kmedoids(data,2);
    
    if new_energy < energy
        label = new_label;
        energy = new_energy;
    end
    
end
label=label';
end
