# Supplementary material for: Identification of Genetic Variation between Obligate Plant Pathogens Pseudoperonospora cubensis and P. humuli Using RNA Sequencing and Genotyping-By-Sequencing
Source: PLoS One. 2015 Nov 23;10(11):e0143665. doi: 10.1371/journal.pone.0143665 (PMC4658093; doi:10.1371/journal.pone.0143665)
Supplement: S1 Scripts — Scripts are written in Python and MATLAB and saved in zip file format. (ZIP) [file pone.0143665.s003.zip › S1 Scripts/pca_scripts/S1 Scripts.correlation_coeff_vs_SNPs.m]

function [ccfs, ccfs2, Nsnps]=correlation_coeff_vs_SNPs(dataset,cluster_labels,Nstep,verbose_switch)

if nargin < 3
    Nstep = 5;
end

if nargin < 4
    verbose_switch = 0;
end

Nsnps = 2:Nstep:floor(length(dataset.snps)/4);

cluster_1_indices = (dataset.ccodes==cluster_labels(1));
cluster_2_indices = (dataset.ccodes==cluster_labels(2));

if nnz(cluster_1_indices) < 1
    error(['No samples found with color code label equal to user suppled cluster 1 label = ' num2str(cluster_1_label) '.' ])
end

if nnz(cluster_2_indices) < 1
    error(['No samples found with color code label equal to user suppled cluster 2 label = ' num2str(cluster_2_label) '.' ])
end

ccfs(1:length(Nsnps))=NaN;
ccfs2(1:length(Nsnps))=NaN;

total = length(Nsnps);
percent_done=0;
step = 25;

for ii=1:length(Nsnps)

    if verbose_switch == 1 && rem(ii,step)==0 && floor(100*ii/total) > percent_done
            percent_done=floor(100*ii/total);
            display(['Scanning over # of SNPs used: ' num2str(percent_done) ' % done.'])
    end
    
    [~, correlated_data]  = get_correlated_SNP_data(dataset,Nsnps(ii),0);
    %[~, correlated_score] = run_pca(correlated_data);
    [~,correlated_score]=pca(correlated_data,'Center','on');
    
    cluster_1_scores = correlated_score(cluster_1_indices,:);
    cluster_1_ccodes = dataset.ccodes(cluster_1_indices);
    
    cluster_2_scores = correlated_score(cluster_2_indices,:);
    cluster_2_ccodes = dataset.ccodes(cluster_2_indices);
    
    double_cluster_scores = vertcat(cluster_1_scores,cluster_2_scores);
    true_cluster_numbers = horzcat(cluster_1_ccodes,cluster_2_ccodes);
    [ccfs(ii), ccfs2(ii)] = calculate_correlation_coeff(double_cluster_scores,true_cluster_numbers);
    
end

if verbose_switch==1 && percent_done < 100
    display('Scanning over # of SNPs used: 100 % done.')
end

%figure
%plot(Nsnps,abs(ccfs),Nsnps,ccfs2)
%xlabel('Number of Top Correlated SNPs used')
%ylabel('Correlation Coefficient')
%legend('Averaged Subtracted','Paper Method')

end
