# Supplementary material for: Identification of Genetic Variation between Obligate Plant Pathogens Pseudoperonospora cubensis and P. humuli Using RNA Sequencing and Genotyping-By-Sequencing
Source: PLoS One. 2015 Nov 23;10(11):e0143665. doi: 10.1371/journal.pone.0143665 (PMC4658093; doi:10.1371/journal.pone.0143665)
Supplement: S1 Scripts — Scripts are written in Python and MATLAB and saved in zip file format. (ZIP) [file pone.0143665.s003.zip › S1 Scripts/pca_scripts/S1 Scripts.create_gene_matrix.m]

function [snps, samples, data, ccodes] = create_gene_matrix(file_name,remove_redundant_snps,threshold_noise,save_file)

% This function reads in a data file containing a SNPs X Samples table with
% gene data in each entry. Sample names should run across the first line,
% while SNP names are the first entry on subsequent lines.  It then
% replaces the SNP gene data with -1,0,1 (or 2 for NA/missing elements)
% based on the rule outlined in "PCA-Correlated SNPs for Structure
% Identification in Worldwide Human Populations", Peristera et al.

% This should be a 3 line code in the new version of MATLAB, since it will
% have the ability to open text files and save them as table objects.

snps{1}=[];
samples{1}=[];
data=[];
ccodes=[];

if nargin < 1
    file_name = 'oct22_genos_filter2.txt';
end

if nargin < 2
    remove_redundant_snps=1;  % Removes snps where only one letter appears in all samples
end

if nargin < 3
    threshold_noise = 0;
end

if nargin < 4
    save_file=0;
end

fid = fopen(file_name);

line = fgets(fid);
line_count = 0;
snp_count = 0;
tic
fprintf('Constructing gene matrix...\n')
while(ischar(line))  % loop over 

    tokens = strsplit(line);
    
    if(line_count==0)  % first line is sample names
        samples{1}='blank'; % temporary place holder
        
        % loop through tokens (sample names)
        for ii = 1:length(tokens)
            token = tokens{ii};
            if ischar(token)==1 && strcmp(token,'') == 0  % watch out for any blank spaces...
                samples{ii}=tokens{ii};
                
            end
        end
        %display(samples(:)) 
        
    else 
        
        line_data = convert_line(tokens(2:end),threshold_noise);  % the rest of the elements are data to convert...
        keep_data = 0;
        
        if length(line_data)==1 && length(line_data)~=length(samples) && line_data == -1 
            if remove_redundant_snps==1
                display(['Skipping redundant SNP: ' tokens{1}])
            else
                randint = randi([0 1]);          
                randint(randint==0)=-1;             
                line_data(1:length(samples))=randint;               
                keep_data = 1;
            end
        elseif length(line_data)==1 && length(line_data)~=length(samples) && line_data == -2 
            display(['Found noisy SNP: ' tokens{1}])
        elseif length(line_data)==1 && length(line_data)~=length(samples) && line_data == -3
            display(['Found corrupted SNP: ' tokens{1}])
        elseif length(line_data)==length(samples)
            keep_data=1;
        end

        if keep_data==1;
            snp_count = snp_count+1;
            snps{snp_count} = tokens{1};
            data(snp_count,:) = line_data;
        end
       
    end
    
    % update line:
    line=fgets(fid);
    line_count = line_count + 1;
end
fprintf('done.\n')
fclose(fid);
toc

% Flip data so that rows -> samples, and columns -> snps
Nsnps = length(snps);
Nsamples = length(samples);
[m,n]=size(data);

if m==Nsnps && n==Nsamples
    display('Flipping!')
    data=data';
end

if m==Nsamples || n==Nsnps
    error('formed data matrix with incorrect size, must be M samples X N SNPs')
end

[m,n]=size(data);

display(['Nsamples = ' num2str(Nsamples) ', Nsnps = ' num2str(Nsnps) ])
display(['Data matrix = ' num2str(m) ' X ' num2str(n) ])

[samples2, ccodes]=load_color_codes([file_name(1:end-3) 'ccodes.txt']);

if isempty(ccodes) || isempty(samples2)
    return
end

if length(samples2)~=length(samples)
    error('number of color coded samples does not match the number of samples found in gene table')
end

for ii=1:length(samples)
   if strcmp(samples{ii},samples2{ii})~=1
       error('sample list from color code file is not the same as from gene table')
   end
end

mat_file = [file_name(1:end-3) 'nf.mat'];
if save_file==1 
    fprintf(['Saving data to file: "' mat_file '"...'])
    save(mat_file,'snps','samples','data','ccodes')
    fprintf('done.\n')
end

end

function line_data = convert_line(strs,threshold)

% On each line there will be at most two base pair letters

A='';  % base pair type 1
B='';  % base pair type 2

Nmissing = 0;

% counters:
Acount = 0;  % number of base pair type 1 found in the line
Bcount = 0;  % number of base pair type 2 found in the line

found_A=0;   % flag that says base pair type 1 was found
found_B=0;   % flag that says base pair type 2 was found

% Get only the mutation data or missing data (check input)
codes=[];
count=0;
for ii=1:length(strs)
    
    code = strs{ii};
    if length(code)==2
        count=count+1;
        codes{count}=strs{ii};
    end
end

Ntotal = length(codes);    

% Get A and B names:
for ii=1:length(codes)

    code = codes{ii};
    if length(code)==2 && strcmp(code,'NA') == 0 
        
        if ~check_for_DNA_base_pair(code(1)) || ~check_for_DNA_base_pair(code(2))
            line_data=-3;
            return
        end
        
        if found_A == 0 
            
            found_A = 1;
            A = code(1);
            
            if strcmp(code(1),code(2))~=1
                found_B = 1;
                B = code(2);
                break
            end
  
        elseif found_B == 0
            
            if strcmp(A,code(1)) ~= 1
                found_B=1;
                B=code(1);
                break
            end
            if strcmp(A,code(2)) ~= 1
                found_B=1;
                B=code(2);
                break
            end 
        end
    end
end

if found_A == 0
    line_data=-3;
    %error('could not find first base type')
end

if strcmp(A,B)==1 || (found_B==0&&check_for_DNA_base_pair(A)) % if base pairs are the same or it couldn't find a second base pair
    line_data=-1;
    return
    %error(['could not find two base types in line, found: "' name1 '" and "' name2 '"'])
end

AB = alphabetical_order_base_pairs([A,B]);

A=AB(1);
B=AB(2);

% Get A and B counts:
for ii=1:length(codes)
    
    code = codes{ii};
    
    if strcmp(code,'NA') == 0
        
        switch code(1)
            case A
                Acount = Acount+1;
            case B
                Bcount = Bcount+1;
        end
        
        switch code(2)
            case A
                Acount = Acount+1;
            case B
                Bcount = Bcount+1;
        end
        
    else
        Nmissing = Nmissing+1;
    end
    
end

if threshold > 0 && threshold < 1 && Nmissing/Ntotal > threshold
    line_data=-2;
    return
end

if Acount+Bcount ~= 2*(Ntotal-Nmissing)
    error('counting error')
end

line_data(1:Ntotal)=NaN;

for ii=1:Ntotal
    
    code = codes{ii};
    
    if strcmp(code,'NA')
        line_data(ii)=2;
    else
        
        code = alphabetical_order_base_pairs(code);
        
        if strcmp(code(1),code(2))==0 % Zero for any difference
            line_data(ii)= 0;
        elseif strcmp(code(1),A)==1 && strcmp(code(2),A)==1
            line_data(ii)= 1;
        elseif strcmp(code(1),B)==1 && strcmp(code(2),B)==1
            line_data(ii)=-1;
        else
            error('create_gene_matrix -> invalid data entry in data file.')
        end
        
    end
end

%line_data

if nnz(isnan(line_data)) > 0
    error('Not able to fill matrix correctly, missing elements still present!')
end

end


function is_base_pair = check_for_DNA_base_pair(str)

is_base_pair = 0;
if strcmp('A',str) || strcmp('C',str) || strcmp('T',str) || strcmp('G',str)
    is_base_pair=1;
end

end

function new_entry = alphabetical_order_base_pairs(entry)

new_entry=entry;

order = {'A','C','G','T'};

entry_1 = entry(1);
entry_2 = entry(2);

index_1_found=0;
for ii=1:length(order)
    if strcmp(order(ii),entry_1)==1
        index_1_found=1;
        index_1=ii;
        break
    end
end

if index_1_found==0 
    display(entry)
end

index_2_found=0;
for ii=1:length(order)
    if strcmp(order(ii),entry_2)==1
        index_2_found=1;
        index_2=ii;
        break
    end
end

if index_1 > index_2 % Switch order:
    entry='..';
    new_entry(1) = entry_2;
    new_entry(2) = entry_1;
end

end
