# Supplementary material for: Identification of Genetic Variation between Obligate Plant Pathogens Pseudoperonospora cubensis and P. humuli Using RNA Sequencing and Genotyping-By-Sequencing
Source: PLoS One. 2015 Nov 23;10(11):e0143665. doi: 10.1371/journal.pone.0143665 (PMC4658093; doi:10.1371/journal.pone.0143665)
Supplement: S1 Scripts — Scripts are written in Python and MATLAB and saved in zip file format. (ZIP) [file pone.0143665.s003.zip › S1 Scripts/pca_scripts/S1 Scripts.example_data/rna.con.snps.2015.4.14_17.23.txt]

S1_37757
S1_8543
S1_8637
S1_8746
S1_18873
S1_7042
S1_7090
S1_7168
S1_49810
S1_49819
S1_49983
S1_50112
S1_24153
S1_2487
S1_50184
S1_50415
S1_2634
S1_32995
S1_14316
S1_14467
S1_14486
S1_14556
S1_34450
S1_3527
S1_3696
S1_27752
S1_25172
S1_29247
S1_29374
S1_29388
S1_29550
S1_24527
S1_28418
S1_32670
S1_32775
S1_17253
S1_17491
S1_17560
S1_15797
S1_15817
S1_19602
S1_19614
S1_19783
S1_19785
S1_27503
S1_25470
S1_11241
S1_11400
S1_13120
S1_16701
S1_17094
S1_17103
S1_17343
S1_17348
S1_20978
S1_17520
S1_17589
S1_17721
S1_17943
S1_18102
S1_24480
S1_24792
S1_24845
S1_25669
S1_25699
S1_25717
S1_20301
S1_20405
S1_20531
S1_2229
S1_1951
S1_3300
S1_1130
S1_1139
S1_19021
S1_19188
S1_19251
S1_7246
S1_7301
S1_7342
S1_7393
S1_7441
S1_7474
S1_213
S1_2941
S1_1725
S1_3655
S1_16855
S1_11871
S1_11930
S1_22100
S1_22316
S1_22400
S1_8856
S1_9012
S1_19957
S1_5156
S1_11297
S1_7307
S1_16387
S1_2703
S1_2816
S1_11275
S1_10898
S1_11107
S1_13502
S1_10835
S1_7895
S1_7937
S1_7958
S1_8069
S1_11362
S1_11540
S1_11585
S1_11682
S1_11736
S1_11811
S1_17724
S1_17793
S1_17910
S1_16663
S1_3613
S1_3656
S1_14993
S1_5476
S1_5494
S1_9194
S1_11649
S1_8348
S1_8486
S1_8597
S1_8724
S1_14442
S1_14467
S1_6313
S1_6376
S1_13301
S1_7187
S1_6703
S1_6787
S1_2309
S1_2351
S1_2555
S1_597
S1_1896
S1_1938
S1_1974
S1_2113
S1_2172
S1_2479
S1_2540
S1_591
S1_7802
S1_8019
S1_9267
S1_3810
S1_5988
S1_7972
S1_8771
S1_8911
S1_3571
S1_5852
S1_5879
S1_5942
S1_6095
S1_606
S1_10214
S1_9976
S1_9994
S1_8659
S1_8839
S1_1382
S1_8343
S1_8498
S1_2992
S1_3126
S1_10370
S1_10408
S1_10460
S1_10517
S1_10520
S1_6037
S1_6057
S1_10379
S1_10411
S1_10718
S1_4555
S1_4591
S1_4643
S1_4664
S1_5105
S1_5150
S1_5213
S1_9691
S1_10074
S1_1173
S1_1374
S1_1458
S1_5338
S1_660
S1_738
S1_753
S1_7423
S1_7668
S1_5292
S1_8976
S1_6391
S1_6728
S1_6442
S1_2505
S1_6574
S1_6850
S1_3471
S1_7024
S1_7063
S1_5055
S1_6227
S1_6460
S1_8701
S1_8908
S1_2777
S1_3017
S1_3176
S1_2499
S1_6551
S1_3553
S1_3675
S1_3780
S1_1543
S1_7154
S1_2824
S1_582
S1_888
S1_894
S1_4520
S1_4696
S1_3644
S1_4612
S1_2956
S1_6027
S1_6034
S1_1969
S1_1982
S1_4631
S1_4758
S1_4362
S1_4451
S1_5142
S1_1278
S1_5971
S1_2743
S1_2911
S1_4684
S1_4584
S1_4617
S1_1742
S1_1941
S1_1966
S1_670
S1_4750
S1_4855
S1_5000
S1_856
S1_1148
S1_1201
S1_1575
S1_809
S1_821
S1_938
S1_1124
S1_631
S1_3821
S1_2009
S1_2093
S1_2311
S1_1597
S1_3773
S1_3921
S1_4144
S1_4167
S1_3597
S1_2403
S1_2550
S1_2589
S1_1367
S1_1400
S1_3748
S1_3794
S1_3709
S1_1577
S1_1676
S1_1393
S1_1605
S1_1975
S1_2086
S1_2149
S1_2367
S1_2426
S1_2610
S1_1750
S1_3139
S1_3231
S1_3268
S1_1751
S1_1814
S1_1911
S1_848
S1_273
S1_277
S1_306
S1_337
S1_402
S1_415
S1_436
S1_738
S1_850
S1_1029
S1_1089
S1_2157
S1_2568
S1_2329
S1_809
S1_817
S1_987
S1_1027
S1_1080
S1_1258
S1_1289
S1_1295
S1_1380
S1_1568
S1_1416
S1_1877
S1_1429
S1_1546
S1_1583
S1_1669
S1_1732
S1_790
S1_1120
S1_1909
S1_72
S1_117
S1_120
S1_739
S1_811
S1_907
S1_964
S1_1000
S1_1069
S1_1099
S1_1496
S1_1534
S1_1566
S1_1382
S1_1433
S1_1269
S1_1323
S1_1422
S1_1120
S1_1206
S1_135
S1_147
S1_229
S1_318
S1_708
S1_774
S1_1055
S1_454
S1_526
S1_755
S1_797
S1_930
S1_679
S1_755
S1_867
S1_156
S1_176
S1_348
S1_369
S1_630
S1_683
S1_595
S1_642
S1_890
S1_400
S1_235
S1_292
