# Supplementary material for: Identification of Genetic Variation between Obligate Plant Pathogens Pseudoperonospora cubensis and P. humuli Using RNA Sequencing and Genotyping-By-Sequencing
Source: PLoS One. 2015 Nov 23;10(11):e0143665. doi: 10.1371/journal.pone.0143665 (PMC4658093; doi:10.1371/journal.pone.0143665)
Supplement: S1 Scripts — Scripts are written in Python and MATLAB and saved in zip file format. (ZIP) [file pone.0143665.s003.zip › S1 Scripts/pca_scripts/S1 Scripts.example_data/rna.pca.snps.2015.4.14_17.23.txt]

S1_12768
S1_3729
S1_9033
S1_764
S1_1555
S1_2650
S1_10818
S1_1108
S1_326
S1_5549
S1_1524
S1_1717
S1_3230
S1_2259
S1_4338
S1_17819
S1_3287
S1_3608
S1_4318
S1_7605
S1_5960
S1_24469
S1_24422
S1_22719
S1_3977
S1_1353
S1_160
S1_1732
S1_1747
S1_4961
S1_11106
S1_6331
S1_2868
S1_27977
S1_1546
S1_3822
S1_3570
S1_8650
S1_3357
S1_33076
S1_33052
S1_753
S1_2493
S1_786
S1_783
S1_732
S1_969
S1_1167
S1_4673
S1_7258
S1_6943
S1_10958
S1_10952
S1_8441
S1_18911
S1_25795
S1_25774
S1_7625
S1_1345
S1_3685
S1_362
S1_7224
S1_17366
S1_1038
S1_265
S1_900
S1_852
S1_4157
S1_5582
S1_12780
S1_6821
S1_2397
S1_1893
S1_2707
S1_3410
S1_6935
S1_5455
S1_10788
S1_654
S1_7429
S1_9120
S1_7793
S1_5100
S1_6220
S1_4521
S1_863
S1_977
S1_23793
S1_2323
S1_16176
S1_12249
S1_2108
S1_504
S1_22870
S1_5878
S1_8280
S1_828
S1_783
S1_895
S1_2768
S1_1002
S1_1046
S1_1367
S1_378
S1_3287
S1_2378
S1_6151
S1_24436
S1_2852
S1_5488
S1_2123
S1_459
S1_1649
S1_1417
S1_5717
S1_17441
S1_2539
S1_8864
S1_539
S1_2351
S1_4884
S1_22743
S1_3479
S1_5484
S1_1280
S1_2557
S1_3898
S1_86
S1_6269
S1_3604
S1_16362
S1_937
S1_1180
S1_2564
S1_1093
S1_3274
S1_2058
S1_2692
S1_4399
S1_8753
S1_5523
S1_17622
S1_37523
S1_1007
S1_1967
S1_286
S1_1120
S1_2366
S1_234
S1_3963
S1_1633
S1_4906
S1_636
S1_4992
S1_3065
S1_3064
S1_7708
S1_8095
S1_6299
S1_1007
S1_279
S1_2063
S1_2057
S1_1899
S1_116
S1_3923
S1_1190
S1_7180
S1_3984
S1_7624
S1_20274
S1_24281
S1_24230
S1_7580
S1_1514
S1_3588
S1_23992
S1_3528
S1_1796
S1_1192
S1_898
S1_3335
S1_22022
S1_1152
S1_5304
S1_478
S1_18616
S1_1722
S1_537
S1_3175
S1_2200
S1_7085
S1_774
S1_7369
S1_3600
S1_7773
S1_18422
S1_2288
S1_2281
S1_15970
S1_15363
S1_793
S1_10184
S1_5342
S1_3485
S1_3622
S1_4360
S1_11719
S1_29153
S1_5756
S1_865
S1_3156
S1_8817
S1_384
S1_587
S1_1031
S1_327
S1_167
S1_89
S1_1878
S1_949
S1_3046
S1_1810
S1_2476
S1_2375
S1_2345
S1_2156
S1_811
S1_2092
S1_5398
S1_4661
S1_35
S1_455
S1_2382
S1_8904
S1_5022
S1_5450
S1_12791
S1_9434
S1_9339
S1_9180
S1_13461
S1_13344
S1_16562
S1_8756
S1_8649
S1_8564
S1_8441
S1_8387
S1_18574
S1_2196
S1_20890
S1_12321
S1_2101
S1_1843
S1_20106
S1_17904
S1_17847
S1_17778
S1_17700
S1_27506
S1_27368
S1_17942
S1_22235
S1_14470
S1_25958
S1_17281
S1_34339
S1_24365
S1_24252
S1_26760
S1_792
S1_332
S1_1160
S1_865
S1_554
S1_821
S1_2148
S1_936
S1_77
S1_137
S1_71
S1_2344
S1_689
S1_1672
S1_1801
S1_948
S1_853
S1_376
S1_346
S1_4686
S1_3034
S1_6950
S1_2040
S1_1917
S1_1677
S1_4429
S1_5342
S1_2855
S1_6285
S1_812
S1_6415
S1_6349
S1_6286
S1_6244
S1_7377
S1_10232
S1_522
S1_8899
S1_12794
S1_9528
S1_9270
S1_626
S1_2081
S1_9416
S1_13466
S1_8477
S1_8369
S1_15555
S1_10890
S1_2472
S1_2304
S1_5296
S1_5616
S1_5585
S1_2427
S1_19356
S1_1824
S1_20406
S1_25992
S1_25581
S1_19694
S1_6795
S1_17582
S1_14651
S1_14649
S1_8724
S1_34342
S1_33001
S1_32962
S1_32890
S1_32779
S1_32737
S1_32568
S1_2712
S1_2607
S1_24327
S1_24267
S1_7181
S1_2038
S1_997
S1_10658
S1_8568
S1_8567
S1_27144
S1_5541
S1_674
S1_2441
S1_13429
S1_8012
S1_6155
S1_2902
S1_2872
S1_27585
S1_397
S1_1777
S1_1070
S1_6096
S1_4694
S1_27761
S1_27644
S1_938
S1_1961
S1_3648
S1_1276
S1_2089
S1_1441
S1_3224
S1_11237
S1_5087
S1_13568
S1_17373
S1_8907
S1_8862
S1_36758
S1_7314
S1_14891
S1_661
S1_815
S1_2112
S1_16641
S1_10032
S1_69
S1_2131
S1_34881
S1_8543
S1_8637
S1_8875
S1_7090
S1_7168
S1_8746
S1_50112
S1_49983
S1_49819
S1_292
S1_235
S1_683
S1_630
S1_369
S1_908
S1_176
S1_156
S1_755
S1_526
S1_708
S1_318
S1_229
S1_135
S1_1206
S1_1120
S1_1422
S1_1323
S1_1269
S1_1433
S1_1382
S1_1534
S1_1263
S1_1099
S1_1000
S1_739
S1_120
S1_72
S1_1120
S1_790
S1_1732
S1_1669
S1_1583
S1_1546
S1_1429
S1_1655
S1_1653
S1_1416
S1_943
S1_1568
S1_1380
S1_1295
S1_1289
S1_1258
S1_809
S1_2329
S1_2157
S1_1029
S1_850
S1_738
S1_306
S1_848
S1_1911
S1_1814
S1_1751
S1_1877
S1_3268
S1_3231
S1_3139
S1_1750
S1_2610
S1_2426
S1_2367
S1_2149
S1_2086
S1_1975
S1_1605
S1_1393
S1_1676
S1_1577
S1_3709
S1_3374
S1_3794
S1_3748
S1_1400
S1_1367
S1_2403
S1_1983
S1_1932
S1_1853
S1_3597
S1_4144
S1_971
S1_1597
S1_2311
S1_2093
S1_2009
S1_3821
S1_631
S1_1124
S1_938
S1_821
S1_809
S1_1575
S1_1201
S1_1148
S1_856
S1_5000
S1_4855
S1_4750
S1_1220
S1_670
S1_1966
S1_1941
S1_1742
S1_4617
S1_2559
S1_1472
S1_1410
S1_4818
S1_4584
S1_4684
S1_2911
S1_2743
S1_2689
S1_4261
S1_4324
S1_1278
S1_5142
S1_4451
S1_4362
S1_4758
S1_4631
S1_6884
S1_1982
S1_1969
S1_6180
S1_6034
S1_6027
S1_2956
S1_4612
S1_3644
S1_4696
S1_4520
S1_6864
S1_894
S1_888
S1_582
S1_2824
S1_7154
S1_1543
S1_3780
S1_3675
S1_3553
S1_117
S1_6551
S1_2499
S1_3176
S1_3017
S1_2777
S1_6460
S1_6227
S1_5055
S1_7063
S1_7024
S1_3471
S1_7063
S1_6850
S1_6574
S1_2505
S1_6442
S1_6728
S1_6391
S1_8976
S1_5526
S1_5292
S1_7668
S1_7423
S1_7320
S1_753
S1_738
S1_660
S1_5338
S1_5091
S1_1458
S1_1374
S1_1173
S1_8184
S1_10074
S1_9691
S1_5213
S1_5150
S1_5105
S1_4664
S1_4643
S1_4591
S1_4555
S1_10718
S1_10411
S1_10379
S1_6057
S1_6037
S1_11102
S1_10520
S1_10517
S1_10460
S1_10408
S1_10370
S1_3126
S1_2992
S1_8498
S1_8343
S1_1382
S1_8839
S1_8659
S1_9994
S1_9976
S1_10214
S1_606
S1_6095
S1_5942
S1_5879
S1_5852
S1_3739
S1_3571
S1_8911
S1_8771
S1_7972
S1_5988
S1_3810
S1_9267
S1_8019
S1_7802
S1_13768
S1_591
S1_544
S1_2540
S1_2479
S1_2172
S1_2113
S1_1974
S1_1938
S1_1896
S1_597
S1_2555
S1_2351
S1_2309
S1_6787
S1_6703
S1_7187
S1_2344
S1_13301
S1_6376
S1_6313
S1_14467
S1_14442
S1_8724
S1_8597
S1_8486
S1_8348
S1_8297
S1_11649
S1_9194
S1_5494
S1_5476
S1_14993
S1_3656
S1_3613
S1_16663
S1_17910
S1_17793
S1_17724
S1_11811
S1_11736
S1_11682
S1_11585
S1_11540
S1_11362
S1_8392
S1_8069
S1_7958
S1_7937
S1_7895
S1_7816
S1_10835
S1_13502
S1_9703
S1_11107
S1_10898
S1_13605
S1_8171
S1_11275
S1_2816
S1_2703
S1_16387
S1_7307
S1_11297
S1_5156
S1_19957
S1_9012
S1_8856
S1_22400
S1_22316
S1_22100
S1_11930
S1_11871
S1_16855
S1_3655
S1_1725
S1_2941
S1_2838
S1_213
S1_7555
S1_7474
S1_7441
S1_7393
S1_7342
S1_7301
S1_7246
S1_19251
S1_19188
S1_19021
S1_11113
S1_1139
S1_1130
S1_3300
S1_1951
S1_1783
S1_2229
S1_20531
S1_20405
S1_20301
S1_25717
S1_25699
S1_25669
S1_24845
S1_24792
S1_24480
S1_18102
S1_17943
S1_17721
S1_17589
S1_17520
S1_20978
S1_17348
S1_17343
S1_17103
S1_17094
S1_16701
S1_13120
S1_11400
S1_11241
S1_25470
S1_27503
S1_19785
S1_19783
S1_19614
S1_19602
S1_15817
S1_15797
S1_17560
S1_17491
S1_17253
S1_32775
S1_32670
S1_28418
S1_24527
S1_29550
S1_29388
S1_29374
S1_29247
S1_25172
S1_27752
S1_3696
S1_3527
S1_34450
S1_5567
S1_14556
S1_14486
S1_14467
S1_14316
S1_6313
S1_6256
S1_32995
S1_2634
S1_50469
S1_50415
S1_50184
S1_2487
S1_24153
S1_7042
S1_49810
S1_18873
S1_37757
S1_23995
S1_717
S1_441
S1_903
S1_1131
S1_1101
S1_1023
S1_1017
S1_957
S1_963
S1_740
S1_569
S1_525
S1_998
S1_795
S1_282
S1_946
S1_5385
S1_10707
S1_3629
S1_8929
S1_2656
S1_37841
S1_518
S1_389
S1_580
S1_291
S1_957
S1_811
S1_1143
S1_807
S1_749
S1_469
S1_1032
S1_788
S1_620
S1_618
S1_2110
S1_2050
S1_1083
S1_2791
S1_1258
S1_1237
S1_5410
S1_4615
S1_5711
S1_1605
S1_1604
S1_5493
S1_6006
S1_2894
S1_1460
S1_1405
S1_2945
S1_2481
S1_2338
S1_2599
S1_7682
S1_141
S1_10233
S1_10589
S1_8743
S1_9958
S1_8752
S1_10806
S1_667
S1_666
S1_11847
S1_8068
S1_11276
S1_7255
S1_5258
S1_13822
S1_13683
S1_13559
S1_1495
S1_10005
S1_20052
S1_25891
S1_25507
S1_22807
S1_8576
S1_25880
S1_25093
S1_3792
S1_2754
S1_5875
S1_2940
S1_7109
S1_14429
S1_3593
S1_7122
S1_710
S1_795
S1_50142
S1_4659
S1_25303
S1_25285
S1_6278
S1_18504
S1_400
S1_890
S1_642
S1_595
S1_348
S1_867
S1_844
S1_679
S1_930
S1_797
S1_755
S1_454
S1_1055
S1_774
S1_147
S1_1566
S1_1496
S1_1069
S1_964
S1_907
S1_811
S1_117
S1_1909
S1_1877
S1_1857
S1_1080
S1_1027
S1_987
S1_817
S1_2568
S1_1089
S1_205
S1_436
S1_415
S1_402
S1_337
S1_277
S1_273
S1_2589
S1_2550
S1_4167
S1_3921
S1_3773
S1_5979
S1_5971
S1_8908
S1_8701
S1_1745
S1_4099
S1_8732
S1_8568
S1_22241
S1_50315
S1_769
S1_4790
S1_4783
S1_638
S1_10812
S1_325
S1_959
S1_595
S1_14815
S1_7604
S1_288
S1_474
S1_294
S1_292
S1_923
S1_624
S1_939
S1_663
S1_977
S1_641
S1_1112
S1_980
S1_84
S1_224
S1_1045
S1_121
S1_109
S1_322
S1_1300
S1_2747
S1_1773
S1_875
S1_2673
S1_3964
S1_3913
S1_1228
S1_1568
S1_4365
S1_2174
S1_6679
S1_2967
S1_9119
S1_16748
S1_14350
S1_11924
S1_5613
S1_14761
S1_4431
S1_7182
S1_12296
S1_10030
S1_14773
S1_18577
