# Supplementary material for: Identification of Genetic Variation between Obligate Plant Pathogens Pseudoperonospora cubensis and P. humuli Using RNA Sequencing and Genotyping-By-Sequencing
Source: PLoS One. 2015 Nov 23;10(11):e0143665. doi: 10.1371/journal.pone.0143665 (PMC4658093; doi:10.1371/journal.pone.0143665)
Supplement: S1 Scripts — Scripts are written in Python and MATLAB and saved in zip file format. (ZIP) [file pone.0143665.s003.zip › S1 Scripts/pca_scripts/S1 Scripts.example_data/rna.seq.ccodes.txt]

sample1         1
sample10        2
sample13        2
sample2         1
sample3         1
sample45        1
sample481J      3
sample490       3
sample499AA     3  
sample500BA     3
sample501AB     3
sample502AA     3
sample505_1     3
sample507AA     3
sample58        1
sample6         1
sample60        1
sample8         1
sample9         1
