# Supplementary material for: Identification of Genetic Variation between Obligate Plant Pathogens Pseudoperonospora cubensis and P. humuli Using RNA Sequencing and Genotyping-By-Sequencing
Source: PLoS One. 2015 Nov 23;10(11):e0143665. doi: 10.1371/journal.pone.0143665 (PMC4658093; doi:10.1371/journal.pone.0143665)
Supplement: S1 Scripts — Scripts are written in Python and MATLAB and saved in zip file format. (ZIP) [file pone.0143665.s003.zip › S1 Scripts/pca_scripts/S1 Scripts.fill_missing_elements.m]

function full_data = fill_missing_elements(data,missing_id,verbose)

% This function fills in a matrix whose values are -1,0,1 except at
% elements that were determined to be missing values tagged with the
% variable missing_id

if nargin < 3
    verbose=0;
end

full_data = data;

% get the logical matrix of indices where missing ID's are found:
if isnan(missing_id)==1
    missing_indices = isnan(data);  % handle NaN's
else
    missing_indices = (data == missing_id);
end

if verbose==1
    display(' ')
    fprintf('Percent missing elements = %d percent.', 100*nnz(missing_indices)/numel(data))
    display(' ')
end

fillers = randi([-1 1],size(data));                         % get random integers [-1,0,1]
full_data(missing_indices) = fillers(missing_indices);      % replace missing data

% check that there are no missing elements:
if nnz(abs(full_data)>1) > 0 || nnz(isnan(full_data))
    error('did not fill matrix proplerly, my bad dawg!')
end

end
