# Supplementary material for: Identification of Genetic Variation between Obligate Plant Pathogens Pseudoperonospora cubensis and P. humuli Using RNA Sequencing and Genotyping-By-Sequencing
Source: PLoS One. 2015 Nov 23;10(11):e0143665. doi: 10.1371/journal.pone.0143665 (PMC4658093; doi:10.1371/journal.pone.0143665)
Supplement: S1 Scripts — Scripts are written in Python and MATLAB and saved in zip file format. (ZIP) [file pone.0143665.s003.zip › S1 Scripts/pca_scripts/S1 Scripts.get_conserved_snps.m]

function [conserved_snps, dataset] = get_conserved_snps(dataset, group_labels)

% Get conserved SNPs between two groups: 
% assumes standard dataset structure is passed in, that is:
% dataset >= [dataset.snps, dataset.samples, dataset.ccodes, dataset.data]

% Returns the conserved snps

group_1_indices = (dataset.ccodes==group_labels(1));
group_2_indices = (dataset.ccodes==group_labels(2));

group_1_count = nnz(group_1_indices);
group_2_count = nnz(group_2_indices);

data=dataset.data';
conserved_snps_indices=zeros(1,length(dataset.snps));

for ii=1:length(dataset.snps)
    
    snp_1_data = data(ii,group_1_indices);
    snp_2_data = data(ii,group_2_indices);
    
    if (nnz(snp_1_data(1)==snp_1_data)==group_1_count) && (nnz(snp_2_data(1)==snp_2_data)==group_2_count) && (snp_1_data(1) ~= snp_2_data(1))
        conserved_snps_indices(ii)=1;
    end    

end
 
conserved_snps=dataset.snps(logical(conserved_snps_indices));

end
