# Supplementary material for: Identification of Genetic Variation between Obligate Plant Pathogens Pseudoperonospora cubensis and P. humuli Using RNA Sequencing and Genotyping-By-Sequencing
Source: PLoS One. 2015 Nov 23;10(11):e0143665. doi: 10.1371/journal.pone.0143665 (PMC4658093; doi:10.1371/journal.pone.0143665)
Supplement: S1 Scripts — Scripts are written in Python and MATLAB and saved in zip file format. (ZIP) [file pone.0143665.s003.zip › S1 Scripts/pca_scripts/S1 Scripts.get_correlated_SNP_data.m]

function [correlated_snps, correlated_data] = get_correlated_SNP_data(dataset,Nsnps,score_on)
% SCORE THE SNPs based on the full PCA:
if score_on == 1
    dataset=score_SNPs(dataset,0);
end
correlated_snps = dataset.snps(  dataset.sort_indices(end-(Nsnps-1):end));
correlated_data = dataset.data(:,dataset.sort_indices(end-(Nsnps-1):end));
end
