# Supplementary material for: Identification of Genetic Variation between Obligate Plant Pathogens Pseudoperonospora cubensis and P. humuli Using RNA Sequencing and Genotyping-By-Sequencing
Source: PLoS One. 2015 Nov 23;10(11):e0143665. doi: 10.1371/journal.pone.0143665 (PMC4658093; doi:10.1371/journal.pone.0143665)
Supplement: S1 Scripts — Scripts are written in Python and MATLAB and saved in zip file format. (ZIP) [file pone.0143665.s003.zip › S1 Scripts/pca_scripts/S1 Scripts.get_number_of_PCs.m]

function [dataset, Npcs] = get_number_of_PCs(dataset,percent_variance_threshold, plot_on)

if nargin < 2
    percent_variance_threshold = 0.95;
end

if nargin < 3
    plot_on = 0;
end

if isstruct(dataset)
    latent=dataset.latent;
else
    latent=dataset;
end

percent_variance = cumsum(latent)/sum(latent);
Npcs=nnz(~(percent_variance > percent_variance_threshold));

if isstruct(dataset)
    dataset.Npcs=Npcs;
end

if plot_on == 1
    figure
    plot(1:length(latent),100*percent_variance)
    xlabel('Npcs')
    ylabel('100% Cumulative Variance')
end

end
