# Supplementary material for: Identification of Genetic Variation between Obligate Plant Pathogens Pseudoperonospora cubensis and P. humuli Using RNA Sequencing and Genotyping-By-Sequencing
Source: PLoS One. 2015 Nov 23;10(11):e0143665. doi: 10.1371/journal.pone.0143665 (PMC4658093; doi:10.1371/journal.pone.0143665)
Supplement: S1 Scripts — Scripts are written in Python and MATLAB and saved in zip file format. (ZIP) [file pone.0143665.s003.zip › S1 Scripts/pca_scripts/S1 Scripts.kmedoids.m]

function [label, energy, index] = kmedoids(X,k)
% X: d x n data matrix
% k: number of cluster
% Written by Mo Chen (sth4nth@gmail.com)
v = dot(X,X,1);
D = bsxfun(@plus,v,v')-2*(X'*X);
n = size(X,2);
[~, label] = min(D(randsample(n,k),:),[],1);
last = 0;
while any(label ~= last)
    [~, index] = min(D*sparse(1:n,label,1,n,k,n),[],1);
    last = label;
    [val, label] = min(D(index,:),[],1);
end
energy = sum(val);
