# Supplementary material for: Identification of Genetic Variation between Obligate Plant Pathogens Pseudoperonospora cubensis and P. humuli Using RNA Sequencing and Genotyping-By-Sequencing
Source: PLoS One. 2015 Nov 23;10(11):e0143665. doi: 10.1371/journal.pone.0143665 (PMC4658093; doi:10.1371/journal.pone.0143665)
Supplement: S1 Scripts — Scripts are written in Python and MATLAB and saved in zip file format. (ZIP) [file pone.0143665.s003.zip › S1 Scripts/pca_scripts/S1 Scripts.load_color_codes.m]

function [samples, ccode_values] = load_color_codes(ccodes_file_name)

samples=[];
ccode_values=[];

if nargin < 1
   ccodes_file_name = 'oct22_genos_filter2.ccodes.txt';
end

fid = fopen(ccodes_file_name);
fprintf('Loading color code file...')
if fid == -1
    fprintf('\nWARNING: No color code file found, color code values set to empty matrix.\n')
    return 
end

line = fgets(fid);
count = 0;
tic
while(ischar(line))  % loop over 
   
    tokens = strsplit(line);
    samples{count+1} = tokens{1};
    ccode_values(count+1) = str2num(tokens{2});
    
    % update line:
    line=fgets(fid);
    count = count + 1;
end
fprintf('done.\n')

end
