# Supplementary material for: Identification of Genetic Variation between Obligate Plant Pathogens Pseudoperonospora cubensis and P. humuli Using RNA Sequencing and Genotyping-By-Sequencing
Source: PLoS One. 2015 Nov 23;10(11):e0143665. doi: 10.1371/journal.pone.0143665 (PMC4658093; doi:10.1371/journal.pone.0143665)
Supplement: S1 Scripts — Scripts are written in Python and MATLAB and saved in zip file format. (ZIP) [file pone.0143665.s003.zip › S1 Scripts/pca_scripts/S1 Scripts.make_time_stamp.m]

function timestamp=make_time_stamp()
    c=num2cell(fix(clock));

    yy = num2str(c{1});
    mm = num2str(c{2});
    dd = num2str(c{3});
    hh = num2str(c{4});
    ss = num2str(c{5});
    
    timestamp = [yy '.' mm '.' dd '_' hh '.' ss ];
end
