# Supplementary material for: Identification of Genetic Variation between Obligate Plant Pathogens Pseudoperonospora cubensis and P. humuli Using RNA Sequencing and Genotyping-By-Sequencing
Source: PLoS One. 2015 Nov 23;10(11):e0143665. doi: 10.1371/journal.pone.0143665 (PMC4658093; doi:10.1371/journal.pone.0143665)
Supplement: S1 Scripts — Scripts are written in Python and MATLAB and saved in zip file format. (ZIP) [file pone.0143665.s003.zip › S1 Scripts/pca_scripts/S1 Scripts.open_vcf_baseV2.py]

# -----------------------------------------------
# open_vcf_812014
# -----------------------------------------------
import sys
import re
from optparse import OptionParser

from print_exception import print_exception
#from traceback import print_exception

class general_reader(object):
    
	def __init__(self,inputname,outputname,verbose) :
		# put variables used throughout program here; calls identify_var method
		
		if (verbose) :
			print "\nInitializing reader..."

		self.verbose = verbose
		self.set_variables()
		self.set_io_file_names(inputname,outputname)
		self.all_lines = []
		self.discarded_snps = []
		
		if (verbose) :
			print "...done."		

	def set_io_file_names(self,inputname,outputname) :
		
		self.input_file = inputname
		self.output_file = outputname

		if (self.verbose) :
			print "   Set [input, ouput] files to: [\"" + self.input_file + "', '" + self.output_file + "\"]."

	def set_variables(self) :

		self.dash = "-"
		self.missing = "./." 
		self.refref = "0/0"
		self.refalt = "0/1"
		self.altalt = "1/1"

		if (self.verbose) :
			print "   Set geno type base variables to [dash, missing, refrevf, refalt, altalt] = [\""+self.dash+"\",\""+self.missing+"\",\""+self.refref+"\",\""+self.refalt+"\",\""+self.altalt+"\"]."
		

	def get_lines(self) :

		if (self.verbose) :
			print "   Opening input file: \""+self.input_file+"\""
			print "   Reading in file:",

		inFile = open(self.input_file, "r")
		self.all_lines = inFile.readlines()

		inFile.close()        

		if (self.verbose) :
			print "done."
			print "   Input file closed."

	def get_individual_IDs(self) :
	
		if (self.verbose) :
			print "\n   Retrieving Individual IDs..."
			print "      Scanning file lines:",

		indices=[]
		IDs_line_tag = "#CHROM"
		
		for ii in range(0,len(self.all_lines)):
			line = self.all_lines[ii]
			#print line
			match = re.search(IDs_line_tag,line)
			if(match) :
				indices.append(ii)

		if(len(indices)!=1) :
			exit("Found multiple lines specifying the individual IDs")
		
		self.IDs_line_index=indices[0]

		IDs_line = self.all_lines[indices[0]].strip()
		IDs_line_tokens = IDs_line.split("\t")
		self.IDs = IDs_line_tokens[9:]  # Individual IDs start after #CHROM POS ID REF ALT QUAL FILTER INFO FORMAT tokens

		if (self.verbose) :
			print "done."
			print "      Number of individual IDs found: "+str(len(self.IDs))+"."
			print "      Writing individual IDs to output file \"" + self.output_file + "\":",

		outFile = open(self.output_file,'w') 
		
		#writes each id to outfile
		for item in self.IDs :
			outFile.write("%s\t"%(item))    
			outFile.flush()
		
		outFile.write("\n")
		outFile.close()

		if (self.verbose) :
			print "done."
			print "      Output file closed."
			print "   ...done."

	def identify_indels(self) :
		
		if (self.verbose) :
			print "\n   Identifying indel SNPs..."

		self.indel_snps = []
		
		for index in range(self.IDs_line_index+1,len(self.all_lines)) :

			line = self.all_lines[index]
			line = line.strip()
			lineAsList = line.split("\t")
			referance = lineAsList[3]
			alternate = lineAsList[4]
			# dataList = lineAsList[9:]
            
			if (referance == "-") :
				self.indel_snps.append(lineAsList[2])
				print "     ", index, lineAsList[2], "Ref indel" 
			elif (alternate == "-") :
				self.indel_snps.append(lineAsList[2])
				print "     ", index, lineAsList[2], "Alt indel"

	def get_snp_data(self) :

		if (self.verbose) :
			print "\n   Analyzing SNP data..."
			print "      Appending data to output file \"" + self.output_file + "\":"
			print "      Progress: 0",

		outFile = open(self.output_file,"a")

		count = 0;
		discarded = 0;
		Nsnps = len(self.all_lines)-self.IDs_line_index
		percent_complete = 0;

		count_step = Nsnps/50;

		line_indices = range(self.IDs_line_index+1,len(self.all_lines))
		#print line_indices[len(line_indices)-1]

		#for each line in vcf file
		for index in line_indices :

			count = count + 1

			line = self.all_lines[index]
			line = line.strip()
			lineAsList = line.split("\t")
			
			snp_id = lineAsList[2]

			if(snp_id==".") :
				#print "Warning: SNP name was found to be '.', defaulting to just using POS number"
				snp_id = "S1_"+lineAsList[1]

			reference = lineAsList[3]
			alternate = lineAsList[4]
			dataList = lineAsList[9:]
			
			if (len(reference)==1 & len(alternate)==1) :

				outFile.write("%s\t"%(snp_id))

				for value in dataList :
					val = value[:3]
					if (val == self.missing) :
						outFile.write("NA\t")
					elif (val == self.refref) :
						outFile.write("%s%s\t"%(reference,reference))
					elif (val == self.altalt) :
						outFile.write("%s%s\t"%(alternate,alternate))
					elif (val == self.refalt) :
						outFile.write("%s%s\t"%(reference,alternate))
					else :
						print ""
						print "********ERROR********", value, val
						print ""

				outFile.write("\n")
				outFile.flush()

			else :

				#print snp_id + " " + reference + " " + alternate

				discarded = discarded+1
				self.discarded_snps.append(snp_id)

			if ((self.verbose) & (count%count_step == 0)) :
				
				sys.stdout.write("-")
				sys.stdout.flush()			

		if (self.verbose):
			print "100%."
		
		outFile.close()
		        
		if (self.verbose) :
			print "      Output file closed."
			
			if discarded > 0 :
				print "      Total number of SNPs = " + str(count) + "."
				print "      Number of discarded SNPs = " + str(discarded) + "."
				print "      Percentage of discarded SNPs = " + str(100*discarded/count) + "%."

			print "   ...done.\n"

	def process_data(self,ID_indels_on) :
		
		try :
			if (self.verbose) :
				print "\nProcessing data..."

			self.get_lines()
			self.get_individual_IDs()

			if(ID_indels_on) :
				self.identify_indels()

			self.get_snp_data()

			if (self.verbose) :
				print "...done.\n"

		except :	
			print_exception()

if __name__=='__main__' :

	parser = OptionParser()
	
	parser.add_option("-o", "--out", dest="output_file", default="test.txt",
		          help="output file name (with path)", metavar="FILE")	
	parser.add_option("-T", "--Transform",
		          action="store_true", dest="transform_on", default=False,
		          help="process program -> Transform")

	#parser.add_option("-c", "--ccodes",
	#	          action="store_true", dest="ccodes_on", default=False,
	#	          help="process program -> write color codes file")

	#parser.add_option("-C", "--Characterize",
	#	          action="store_true", dest="characterize_on", default=False,
	#	          help="process prorgam -> Characterize")

	parser.add_option("-I", "--ID_indels",
		          action="store_true", dest="ID_indels_on", default=False,
		          help="process program -> No_Indels_Transform")
	parser.add_option("-v", "--verbose",
		          action="store_true", dest="verbose", default=False,
		          help="verbose output switch")


	(options, args) = parser.parse_args()
 
	if len(args) < 1 :
		exit("User did not provide the input file as the first argument to this script. Program ends.")

	input_file_name = args[0]
	output_file_name = options.output_file	
	
	reader=general_reader(input_file_name,output_file_name,options.verbose)
	reader.process_data(options.ID_indels_on)
