# Supplementary material for: Identification of Genetic Variation between Obligate Plant Pathogens Pseudoperonospora cubensis and P. humuli Using RNA Sequencing and Genotyping-By-Sequencing
Source: PLoS One. 2015 Nov 23;10(11):e0143665. doi: 10.1371/journal.pone.0143665 (PMC4658093; doi:10.1371/journal.pone.0143665)
Supplement: S1 Scripts — Scripts are written in Python and MATLAB and saved in zip file format. (ZIP) [file pone.0143665.s003.zip › S1 Scripts/pca_scripts/S1 Scripts.plot_pca_results.m]

function [diff_colors,marker_specs] = plot_pca_results(score,ccodes,plot_3D,figure_number)

[m,n] = size(score);

if m~=length(ccodes) && isempty(ccodes)==0
    error('color code data length does match the number of samples in (rows) of PCA score matrix')
end

if n<2
    error('PCA analysis had fewer than 2 principle components.')
elseif n<3
    plot_3D = 0;
end

if nargin < 2
    color_count = 1;
    diff_colors = 1;
else
    [color_count, diff_colors] = get_color_count(ccodes); % get how many different colors
end

if nargin < 3
    plot_3D=0;
end

% get strings for different markers: specifies marker type and color
marker_specs = get_markers(color_count);  

if nargin < 4
    figure_number=figure;
end

if isempty(ccodes)==0
    h1=figure(figure_number);
    hold on
    for ii=1:color_count
        color_number = diff_colors(ii);
        indices = (ccodes == color_number);
        %plot(score(indices,1),score(indices,2),marker_specs{ii},'MarkerSize',10,'LineWidth',2)
        plot(score(indices,1),score(indices,2),marker_specs{color_number},'MarkerSize',10,'LineWidth',2)
    end
    hold off
    
    xlabel('Principle Component 1','FontSize',14)
    ylabel('Principle Component 2','FontSize',14)
    set(gca,'FontSize',14)
    box on
    
    if plot_3D == 1
        
        h2=figure(figure_number+1);

        hold on
        for ii=1:color_count
            color_number = diff_colors(ii);
            indices = (ccodes == color_number);
            %plot3(score(indices,1),score(indices,2),score(indices,3),marker_specs{ii},'MarkerSize',10,'LineWidth',2)
            plot3(score(indices,1),score(indices,2),score(indices,3),marker_specs{color_number},'MarkerSize',10,'LineWidth',2)
            %scatter3(score(indices,1),score(indices,2),score(indices,3),marker_specs{ii},'MarkerSize',10,'LineWidth',2)
        end
        hold off
        view(3)
        grid on
        xlabel('Principle Component 1','FontSize',14)
        ylabel('Principle Component 2','FontSize',14)
        zlabel('Principle Component 3','FontSize',14)
        set(gca,'FontSize',14)
        box on
        
    end
else
    
    h1=figure(figure_number);
    plot(score(:,1),score(:,2),'*','MarkerSize',10,'LineWidth',2)
    xlabel('Principle Component 1','FontSize',14)
    ylabel('Principle Component 2','FontSize',14)
    set(gca,'FontSize',14)
    box on
    
    h2=figure(figure_number+1);
    plot3(score(:,1),score(:,2),score(:,3),'*','MarkerSize',10,'LineWidth',2)
    view(3);
    grid on
    xlabel('Principle Component 1','FontSize',14)
    ylabel('Principle Component 2','FontSize',14)
    zlabel('Principle Component 3','FontSize',14)
    set(gca,'FontSize',14)
    box on
    
end

end

function [color_count, diff_colors] = get_color_count(ccodes)

color_count = 1;

if isempty(ccodes)
    color_count=1;
    diff_colors=1;
    return
end

diff_colors(1) = ccodes(1);

for ii=2:length(ccodes)

    if nnz(ccodes(ii)==diff_colors)==0
        diff_colors = [diff_colors ccodes(ii)];
        color_count = color_count + 1;
    end
    
end

end

function marker_specs = get_markers(color_count)

markers = {'d','*','o','s','.','x','+','d'};
colors  = {'r','g','b','k','m','y','c','w'}; 

for ii=1:color_count
   marker_specs{ii}=[markers{ii} colors{ii}]; 
end

end
