# Supplementary material for: Identification of Genetic Variation between Obligate Plant Pathogens Pseudoperonospora cubensis and P. humuli Using RNA Sequencing and Genotyping-By-Sequencing
Source: PLoS One. 2015 Nov 23;10(11):e0143665. doi: 10.1371/journal.pone.0143665 (PMC4658093; doi:10.1371/journal.pone.0143665)
Supplement: S1 Scripts — Scripts are written in Python and MATLAB and saved in zip file format. (ZIP) [file pone.0143665.s003.zip › S1 Scripts/pca_scripts/S1 Scripts.print_exception.py]

import sys
def print_exception(type=None, value=None, tb=None, limit=None):
	if type is None:
		type, value, tb = sys.exc_info()
	import traceback
	list = traceback.format_tb(tb, limit) + traceback.format_exception_only(type, value)
	print 'Traceback'
	for item in list:
		print item	
