# Supplementary material for: Identification of Genetic Variation between Obligate Plant Pathogens Pseudoperonospora cubensis and P. humuli Using RNA Sequencing and Genotyping-By-Sequencing
Source: PLoS One. 2015 Nov 23;10(11):e0143665. doi: 10.1371/journal.pone.0143665 (PMC4658093; doi:10.1371/journal.pone.0143665)
Supplement: S1 Scripts — Scripts are written in Python and MATLAB and saved in zip file format. (ZIP) [file pone.0143665.s003.zip › S1 Scripts/pca_scripts/S1 Scripts.readme.txt]

This directory contains the python and Matlab scripts to:

1.) Convert a .vcf file into a character array data file
2.) Convert the above array file into a numeric file and perform PCA SNP correlation analysis + retrieval of conserved SNPs

VCF file conversion example: 
python open_vcf_baseV2.py data.vcf -v -o ouput.txt  

Here data.vcf is the input vcf file, -v is a verbose flag, -o species followed by output.txt allows the user to name the file to write the output to.
It is recommended that this python script be modified to do the conversion to numeric data (at some point).

PCA SNP correlation example: "run_example.m"
Assuming the above command was used to generate "rna.seq.txt", one should run in MATLAB:

[dataset.snps, dataset.samples, dataset.data, dataset.ccodes] = create_gene_matrix('rna.seq.txt',1);

This will the character data in rna.seq.txt and convert it to numeric data. This step has been skipped in the run_example.m function, which assumes the above command
was excuted and the structure dataset saved to a MATLAB binary file.  

See the comments in run_example.m for how to perform an example PCA snp correlation analysis.
