# Supplementary material for: Identification of Genetic Variation between Obligate Plant Pathogens Pseudoperonospora cubensis and P. humuli Using RNA Sequencing and Genotyping-By-Sequencing
Source: PLoS One. 2015 Nov 23;10(11):e0143665. doi: 10.1371/journal.pone.0143665 (PMC4658093; doi:10.1371/journal.pone.0143665)
Supplement: S1 Scripts — Scripts are written in Python and MATLAB and saved in zip file format. (ZIP) [file pone.0143665.s003.zip › S1 Scripts/pca_scripts/S1 Scripts.run_example.m]

function dataset=run_example()

%type='rna';

plot_full_pca=1;
plot_snp_scores=1;
save_files=1;

% Here, load a pre-saved numeric genotype file (use create_gene_matrix.m
% if this does not exist already)

loadfile='./example_data/rna.seq.mat';
dataset = load(loadfile);

% Fake the RNA top snps:
dataset2 = dataset;  % make a copy so that the color codes specify only two groups:
dataset2.ccodes(dataset.ccodes==2)=1;
labels=[1 3];

%dataset = get_noiseless_data(dataset);  % get only the data with non-missing entries

% Get list of conserved SNPs between isolates labeled by the array "labels"
[conserved_snps] = get_conserved_snps(dataset2, labels);
display(['Found ' num2str(length(conserved_snps)) ' conserved snps.'])

% fill in the missing entries with random values:
dataset.data = fill_missing_elements(dataset.data,2,1);

% Calculate PCA on full data set:
[dataset.coeff, dataset.score, dataset.latent]=pca(dataset.data,'Centered','on');

% Plot full PCA:
if plot_full_pca==1
    plot_pca_results(dataset.score,dataset.ccodes,0,1);
    % Plot with names:
    %plot_pca_results_with_sample_labels(dataset.score,dataset.ccodes,dataset.samples,0,1);
    axis equal
end

% Get number of relevant PCs, defaults to keep the smallest Npcs that explains 99% of the summed PCA variance
dataset = get_number_of_PCs(dataset,0.99,1); 
%dataset.Npcs=1;  % <- hard code to one to compare to conserved SNPs...

% Score SNPs using PCA correlation:
[dataset, ~, sort_indices] = score_SNPs(dataset,1,plot_snp_scores);

% Compute correlation coefficient vs. the number of PCA correlated SNPs used:
[ccfs, ~, Nsnps]=correlation_coeff_vs_SNPs(dataset,[1,3],2,1);
dataset.ccfs=ccfs;
dataset.Nsnps=Nsnps;

figure
plot(Nsnps,ccfs.^2,'LineWidth',2)
xlabel('Number of Correlated SNPs','FontSize',14)
ylabel('r^2','FontSize',14)
set(gca,'FontSize',14)

% find how many PCA snps are required to get a correlation coefficient of
% 75, 85, 95, and 100%:
minNsnps75  = Nsnps(find(ccfs.^2 > 0.75,1,'first') + 1);
minNsnps85  = Nsnps(find(ccfs.^2 > 0.85,1,'first') + 1);
minNsnps95  = Nsnps(find(ccfs.^2 > 0.95,1,'first') + 1);
minNsnps100 = Nsnps(find(ccfs.^2 > 0.99,1,'first') + 1);

display(['RNA squence data min # of SNPs (r2 > 0.75) -> ' num2str(minNsnps75)])
display(['RNA squence data min # of SNPs (r2 > 0.85) -> ' num2str(minNsnps85)])
display(['RNA squence data min # of SNPs (r2 > 0.95) -> ' num2str(minNsnps95)])
display(['RNA squence data min # of SNPs (r2 = 1.00) -> ' num2str(minNsnps100)])

[~, corr_data_75] = get_correlated_SNP_data(dataset,minNsnps75,0);
[~,score_75] = pca(corr_data_75);
plot_pca_results(score_75,dataset.ccodes);
title(['r^2 > 75%, N SNPs = ' num2str(minNsnps75)])

[~, corr_data_85] = get_correlated_SNP_data(dataset,minNsnps85,0);
[~,score_85] = pca(corr_data_85);
plot_pca_results(score_85,dataset.ccodes);
title(['r^2 > 85%, N SNPs = ' num2str(minNsnps85)])
dataset.corr_data_85 = corr_data_85;
dataset.score_85 = score_85;
dataset.minNsnps85 = minNsnps95;

[~, corr_data_95] = get_correlated_SNP_data(dataset,minNsnps95,0);
[~,score_95] = pca(corr_data_95);
plot_pca_results(score_95,dataset.ccodes);
title(['r^2 > 95%, N SNPs = ' num2str(minNsnps95)])
dataset.corr_data_95 = corr_data_95;
dataset.score_95 = score_95;
dataset.minNsnps95 = minNsnps95;

[~, corr_data_100] = get_correlated_SNP_data(dataset,minNsnps100,0);
[~,score_100] = pca(corr_data_100);
plot_pca_results(score_100,dataset.ccodes);
title(['r^2 > 100%, N SNPs = ' num2str(minNsnps100)])
dataset.corr_data_100 = corr_data_100;
dataset.score_100 = score_100;
dataset.minNsnps100 = minNsnps100;

% See how well the conserved and PCA correlated snps match:
found_count=0;
for ii=length(dataset.snps_sorted):-1:length(dataset.snps_sorted)-length(conserved_snps)
    if find_snp(dataset.snps_sorted{ii},conserved_snps)==1
        found_count=found_count+1;
    end
end

display(['number of pca snps in conserved snps: ' num2str(found_count) '/' num2str(length(conserved_snps)) ])

if save_files==1
    
    tstamp=make_time_stamp();  % Get a time stamp of the data initialization for saving
    
    
    savefile1=['rna.con.snps.' tstamp '.txt'];
    savefile2=['rna.pca.snps.' tstamp '.txt'];
    
    display('saved data to files.')
    fid1=fopen(savefile1,'w');
    for ii=1:length(conserved_snps)
        fprintf(fid1,'%s\n',conserved_snps{ii});
    end
    fclose(fid1);
    
    fid2=fopen(savefile2','w');
    for ii=length(dataset.snps_sorted):-1:1
        fprintf(fid2,'%s\n',dataset.snps_sorted{ii});
    end
    fclose(fid2);
    
    save(['rna.results.' tstamp '.txt'])
    
end
end

function found=find_snp(snp, snps)

found=0;
for ii=1:length(snps)
    if strcmp(snp,snps{ii})==1        
        found=1;
        return
    end
end

end

function snp_counts=check_for_duplicates(snps)

snp_counts = zeros(1,length(snps));

for ii=1:length(snps)
    snp=snps{ii};
    
    for jj=1:length(snps)
        if strcmp(snp,snps{jj})==1
            snp_counts(ii)=snp_counts(ii)+1;
        end
    end
    
end

end
