# Supplementary material for: Identification of Genetic Variation between Obligate Plant Pathogens Pseudoperonospora cubensis and P. humuli Using RNA Sequencing and Genotyping-By-Sequencing
Source: PLoS One. 2015 Nov 23;10(11):e0143665. doi: 10.1371/journal.pone.0143665 (PMC4658093; doi:10.1371/journal.pone.0143665)
Supplement: S1 Scripts — Scripts are written in Python and MATLAB and saved in zip file format. (ZIP) [file pone.0143665.s003.zip › S1 Scripts/pca_scripts/S1 Scripts.score_SNPs.m]

function [dataset, snp_scores_sorted, sort_indices, snps_sorted]= score_SNPs(dataset,method,plot_scores)

if nargin < 2
    method = 1;
end

if nargin < 3
    plot_scores = 0;
end

switch method
    case 1
        snp_scores = sum(dataset.coeff(:,1:dataset.Npcs).^2,2);
    case 2
        snp_scores = PCAscores(dataset.data,dataset.Npcs);
    otherwise
        error(['SNP scoring method = ' num2str(method) ' is not supported.'])
end

snps = dataset.snps;
[snp_scores_sorted, sort_indices]=sort(snp_scores);
snps_sorted = snps(sort_indices);

dataset.snp_scores_sorted = snp_scores_sorted;
dataset.snps_sorted = snps_sorted;
dataset.sort_indices = sort_indices;

if plot_scores == 1
    figure
    subplot(1,2,1)
    plot(1:length(snp_scores),100*snp_scores)
    xlabel('SNP Index')
    ylabel('SNP Importance (%)')
    
    %figure
    subplot(1,2,2)
    plot(1:length(snp_scores),100*snp_scores_sorted)
    xlabel('Sorted SNP Index')
    ylabel('SNP Importance (%)')
    
end

end
